# Supplementary material for: Differences in lipid homeostasis and membrane lipid unsaturation confer differential tolerance to low temperatures in two Cycas species
Source: BMC Plant Biol. 2021 Aug 16;21:377. doi: 10.1186/s12870-021-03158-4 (PMC8369737; doi:10.1186/s12870-021-03158-4)
Supplement: Supplementary file 1 — Additional file 1: Table S1. All the identified lipid species in leaves of C. bifida and C. panzhihuaensis. Table S2. The saccharolipids-glycerophospholipids ratio of C. bifida and C. panzhihuaensis treated at low temperature. Table S3. The contents of phosphatidylinositol (PIP) and cardiolipin (CL) in leaves of C. bifida and C. panzhihuaensis treated at low temperatures. Table S4. The double bond index (DBI)-acyl chain length (ACL) ratio of total glycerophospholipids and total main membrane lipids in C. bifida and C. panzhihuaensis treated at low temperatures. Table S5. The diacylglycerol (DAG)-triacylglycerol (TAG) ratio in leaves of C. bifida and C. panzhihuaensis treated at low temperatures. [file 12870_2021_3158_MOESM1_ESM.xlsx]

## Sheet: Table S1
					Table S1 All the identified lipid species in leaves of Cycas bifida and C. panzhihuaensis
					Lipid class	Lipid class(abbreviation)	Lipid species	Calmz	Formula	RT-(min)
					Diacylglycerol	DAG	DG(34:3)+NH4	608.525	C37 H70 O5 N1	9.6222
						DAG	DG(34:3)+NH4	608.525	C37 H70 O5 N1	9.22893
						DAG	DG(34:2)+NH4	610.541	C37 H72 O5 N1	12.6771
						DAG	DG(34:1)+NH4	612.556	C37 H74 O5 N1	11.106
						DAG	DG(35:4)+NH4	620.525	C38 H70 O5 N1	11.2128
						DAG	DG(35:3)+NH4	622.541	C38 H72 O5 N1	12.1092
						DAG	DG(35:2)+NH4	624.556	C38 H74 O5 N1	12.8254
						DAG	DG(36:6)+NH4	630.509	C39 H68 O5 N1	10.1752
						DAG	DG(36:6)+NH4	630.509	C39 H68 O5 N1	8.85625
						DAG	DG(36:5)+NH4	632.525	C39 H70 O5 N1	10.9134
						DAG	DG(36:4)+NH4	634.541	C39 H72 O5 N1	11.6808
						DAG	DG(36:4)+NH4	634.541	C39 H72 O5 N1	11.9693
						DAG	DG(36:6)+Na	635.465	C39 H64 O5 Na1	10.1752
						DAG	DG(36:3)+NH4	636.556	C39 H74 O5 N1	12.6464
						DAG	DG(36:3)+NH4	636.556	C39 H74 O5 N1	12.3876
						DAG	DG(37:4)+NH4	648.556	C40 H74 O5 N1	12.1625
						DAG	DG(37:3)+NH4	650.572	C40 H76 O5 N1	13.1044
						DAG	DG(38:7)+NH4	656.525	C41 H70 O5 N1	10.5391
						DAG	DG(38:6)+NH4	658.541	C41 H72 O5 N1	11.2308
						DAG	DG(38:5)+NH4	660.556	C41 H74 O5 N1	11.9842
						DAG	DG(38:5)+NH4	660.556	C41 H74 O5 N1	10.94
						DAG	DG(38:4)+NH4	662.572	C41 H76 O5 N1	12.696
						DAG	DG(38:3)+NH4	664.587	C41 H78 O5 N1	13.6804
						DAG	DG(40:6)+NH4	686.572	C43 H76 O5 N1	12.2084
						DAG	DG(40:6)+NH4	686.572	C43 H76 O5 N1	11.2408
						DAG	DG(40:3)+NH4	692.619	C43 H82 O5 N1	14.8275
						DAG	DG(42:3)+NH4	720.65	C45 H86 O5 N1	16.0395
						DAG	DG(44:3)+NH4	748.681	C47 H90 O5 N1	17.3067
						DAG	DG(32:1p)+Na	573.485	C35 H66 O4 Na1	9.142
						DAG	DG(32:1p)+Na	573.485	C35 H66 O4 Na1	8.429
						DAG	DG(32:1p)+Na	573.485	C35 H66 O4 Na1	11.6154
						DAG	DG(32:3)+Na	585.449	C35 H62 O5 Na1	7.81638
						DAG	DG(32:1)+Na	589.48	C35 H66 O5 Na1	8.729
						DAG	DG(33:3)+NH4	594.509	C36 H68 O5 N1	11.1395
						DAG	DG(34:4p)+Na	595.47	C37 H64 O4 Na1	8.86728
						DAG	DG(34:4)+NH4	606.509	C37 H68 O5 N1	11.1938
						DAG	DG(34:4)+NH4	606.509	C37 H68 O5 N1	10.767
						DAG	DG(34:4)+NH4	606.509	C37 H68 O5 N1	8.73032
						DAG	DG(34:3)+NH4	608.525	C37 H70 O5 N1	10.3963
						DAG	DG(34:3)+NH4	608.525	C37 H70 O5 N1	11.6243
						DAG	DG(34:3)+NH4	608.525	C37 H70 O5 N1	11.8898
						DAG	DG(34:2)+NH4	610.541	C37 H72 O5 N1	12.3167
						DAG	DG(34:2)+NH4	610.541	C37 H72 O5 N1	11.0919
						DAG	DG(34:1)+NH4	612.556	C37 H74 O5 N1	13.1411
						DAG	DG(35:3)+NH4	622.541	C38 H72 O5 N1	10.1651
						DAG	DG(36:6)+NH4	630.509	C39 H68 O5 N1	8.02821
						DAG	DG(36:5)+NH4	632.525	C39 H70 O5 N1	9.65077
						DAG	DG(36:4)+NH4	634.541	C39 H72 O5 N1	9.73678
						DAG	DG(36:2)+NH4	638.572	C39 H76 O5 N1	13.2197
						DAG	DG(36:1)+NH4	640.587	C39 H78 O5 N1	14.2488
						DAG	DG(36:1)+Na	645.543	C39 H74 O5 Na1	6.652
						DAG	DG(38:2)+NH4	666.603	C41 H80 O5 N1	14.4681
						DAG	DG(38:1)+NH4	668.619	C41 H82 O5 N1	15.4179
						DAG	DG(41:3)+NH4	706.634	C44 H84 O5 N1	15.4174
						DAG	DG(42:4)+NH4	718.634	C45 H84 O5 N1	15.1667
						DAG	DG(42:2)+NH4	722.666	C45 H88 O5 N1	16.9079
						DAG	DG(44:4)+NH4	746.666	C47 H88 O5 N1	16.3849
						DAG	DG(44:2)+NH4	750.697	C47 H92 O5 N1	18.3513
						DAG	DG(32:1)+NH4	584.525	C35 H70 O5 N1	12.6328
						DAG	DG(32:3)+Na	585.449	C35 H62 O5 Na1	8.30454
						DAG	DG(32:3)+Na	585.449	C35 H62 O5 Na1	6.92212
						DAG	DG(32:0)+NH4	586.541	C35 H72 O5 N1	13.0954
						DAG	DG(33:6)+NH4	588.462	C36 H62 O5 N1	7.944
						DAG	DG(32:1)+Na	589.48	C35 H66 O5 Na1	7.41926
						DAG	DG(34:4p)+Na	595.47	C37 H64 O4 Na1	17.7452
						DAG	DG(34:4p)+Na	595.47	C37 H64 O4 Na1	10.1506
						DAG	DG(34:3p)+Na	597.485	C37 H66 O4 Na1	9.65616
						DAG	DG(33:3)+Na	599.465	C36 H64 O5 Na1	8.29214
						DAG	DG(34:3p)+Na	597.485	C37 H66 O4 Na1	10.9158
						DAG	DG(34:2p)+Na	599.501	C37 H68 O4 Na1	11.677
					Triacylglycerol	TAG	TG(34:3)+NH4	622.504	C37 H68 O6 N1	8.81335
						TAG	TG(34:2)+NH4	624.52	C37 H70 O6 N1	8.73368
						TAG	TG(34:2)+NH4	624.52	C37 H70 O6 N1	7.49294
						TAG	TG(34:2)+NH4	624.52	C37 H70 O6 N1	9.3794
						TAG	TG(36:5)+NH4	646.504	C39 H68 O6 N1	6.98853
						TAG	TG(36:5)+NH4	646.504	C39 H68 O6 N1	7.96252
						TAG	TG(38:5p)+NH4	658.541	C41 H72 O5 N1	10.18
						TAG	TG(38:5)+NH4	674.535	C41 H72 O6 N1	7.0124
						TAG	TG(38:4)+NH4	676.551	C41 H74 O6 N1	7.92885
						TAG	TG(38:3)+NH4	678.567	C41 H76 O6 N1	8.76272
						TAG	TG(38:2)+NH4	680.582	C41 H78 O6 N1	9.863
						TAG	TG(44:0)+NH4	768.708	C47 H94 O6 N1	19.302
						TAG	TG(46:0)+NH4	796.739	C49 H98 O6 N1	20.5215
						TAG	TG(47:1)+NH4	808.739	C50 H98 O6 N1	20.0285
						TAG	TG(47:0)+NH4	810.755	C50 H100 O6 N1	20.9155
						TAG	TG(48:0)+NH4	824.77	C51 H102 O6 N1	21.6172
						TAG	TG(49:2)+NH4	834.755	C52 H100 O6 N1	20.4799
						TAG	TG(49:0)+NH4	838.786	C52 H104 O6 N1	22.0587
						TAG	TG(50:4)+NH4	844.739	C53 H98 O6 N1	19.1404
						TAG	TG(50:3)+NH4	846.755	C53 H100 O6 N1	19.7577
						TAG	TG(50:2)+NH4	848.77	C53 H102 O6 N1	20.7043
						TAG	TG(50:1)+NH4	850.786	C53 H104 O6 N1	21.6218
						TAG	TG(50:0)+NH4	852.801	C53 H106 O6 N1	22.4632
						TAG	TG(51:1)+NH4	864.801	C54 H106 O6 N1	22.0602
						TAG	TG(52:7)+NH4	866.723	C55 H96 O6 N1	17.1454
						TAG	TG(51:0)+NH4	866.817	C54 H108 O6 N1	22.8132
						TAG	TG(52:6)+NH4	868.739	C55 H98 O6 N1	18.095
						TAG	TG(52:5)+NH4	870.755	C55 H100 O6 N1	18.72
						TAG	TG(52:4)+NH4	872.77	C55 H102 O6 N1	19.7795
						TAG	TG(52:3)+NH4	874.786	C55 H104 O6 N1	20.9866
						TAG	TG(52:3)+NH4	874.786	C55 H104 O6 N1	20.7149
						TAG	TG(52:2)+NH4	876.801	C55 H106 O6 N1	21.6461
						TAG	TG(52:1)+NH4	878.817	C55 H108 O6 N1	22.4569
						TAG	TG(52:0)+NH4	880.833	C55 H110 O6 N1	23.1322
						TAG	TG(53:4)+NH4	886.786	C56 H104 O6 N1	19.1751
						TAG	TG(53:3)+NH4	888.801	C56 H106 O6 N1	21.2679
						TAG	TG(53:2)+NH4	890.817	C56 H108 O6 N1	22.1339
						TAG	TG(53:1)+NH4	892.833	C56 H110 O6 N1	22.8079
						TAG	TG(54:5)+NH4	898.786	C57 H104 O6 N1	19.8462
						TAG	TG(54:4)+NH4	900.801	C57 H106 O6 N1	20.8041
						TAG	TG(54:4)+NH4	900.801	C57 H106 O6 N1	30.966
						TAG	TG(54:3)+NH4	902.817	C57 H108 O6 N1	21.7351
						TAG	TG(54:2)+NH4	904.833	C57 H110 O6 N1	21.6866
						TAG	TG(54:2)+NH4	904.833	C57 H110 O6 N1	22.4986
						TAG	TG(54:1)+NH4	906.848	C57 H112 O6 N1	23.1253
						TAG	TG(54:0)+NH4	908.864	C57 H114 O6 N1	23.6946
						TAG	TG(56:9)+NH4	918.755	C59 H100 O6 N1	17.1129
						TAG	TG(55:2)+NH4	918.848	C58 H112 O6 N1	22.1686
						TAG	TG(55:2)+NH4	918.848	C58 H112 O6 N1	22.8619
						TAG	TG(56:8)+NH4	920.77	C59 H102 O6 N1	18.0903
						TAG	TG(55:1)+NH4	920.864	C58 H114 O6 N1	23.4172
						TAG	TG(56:7)+NH4	922.786	C59 H104 O6 N1	19.1063
						TAG	TG(56:6)+NH4	924.801	C59 H106 O6 N1	20.2409
						TAG	TG(56:6)+NH4	924.801	C59 H106 O6 N1	19.0621
						TAG	TG(56:6)+NH4	924.801	C59 H106 O6 N1	18.7533
						TAG	TG(56:5)+NH4	926.817	C59 H108 O6 N1	20.2802
						TAG	TG(56:5)+NH4	926.817	C59 H108 O6 N1	21.1076
						TAG	TG(56:4)+NH4	928.833	C59 H110 O6 N1	21.0347
						TAG	TG(56:4)+NH4	928.833	C59 H110 O6 N1	20.7536
						TAG	TG(56:2)+NH4	932.864	C59 H114 O6 N1	23.1611
						TAG	TG(57:5)+NH4	940.833	C60 H110 O6 N1	21.6566
						TAG	TG(58:11)+NH4	942.755	C61 H100 O6 N1	16.5427
						TAG	TG(57:4)+NH4	942.848	C60 H112 O6 N1	21.49
						TAG	TG(58:10)+NH4	944.77	C61 H102 O6 N1	17.4768
						TAG	TG(58:9)+NH4	946.786	C61 H104 O6 N1	17.0992
						TAG	TG(58:8)+NH4	948.801	C61 H106 O6 N1	18.1142
						TAG	TG(58:7)+NH4	950.817	C61 H108 O6 N1	19.406
						TAG	TG(58:6)+NH4	952.833	C61 H110 O6 N1	20.2251
						TAG	TG(58:6)+NH4	952.833	C61 H110 O6 N1	21.3777
						TAG	TG(58:5)+NH4	954.848	C61 H112 O6 N1	22.0741
						TAG	TG(58:5)+NH4	954.848	C61 H112 O6 N1	21.1192
						TAG	TG(58:2)+NH4	960.895	C61 H118 O6 N1	23.733
						TAG	TG(59:5)+NH4	968.864	C62 H114 O6 N1	22.4602
						TAG	TG(62:13)+NH4	994.786	C65 H104 O6 N1	15.9594
						TAG	TG(61:6)+NH4	994.88	C64 H116 O6 N1	22.6419
						TAG	TG(62:12)+NH4	996.801	C65 H106 O6 N1	16.8481
						TAG	TG(61:5)+NH4	996.895	C64 H118 O6 N1	23.1437
						TAG	TG(62:6)+NH4	1008.9	C65 H118 O6 N1	22.9846
						TAG	TG(62:4)+NH4	1012.93	C65 H122 O6 N1	23.8681
						TAG	TG(36:6e)+NH4	630.509	C39 H68 O5 N1	9.213
						TAG	TG(36:6)+NH4	644.488	C39 H66 O6 N1	7.14208
						TAG	TG(36:3)+NH4	650.535	C39 H72 O6 N1	8.78542
						TAG	TG(36:2)+NH4	652.551	C39 H74 O6 N1	8.71353
						TAG	TG(36:2)+NH4	652.551	C39 H74 O6 N1	9.38085
						TAG	TG(36:1)+NH4	654.567	C39 H76 O6 N1	9.223
						TAG	TG(37:2)+NH4	666.567	C40 H76 O6 N1	9.30529
						TAG	TG(38:6)+NH4	672.52	C41 H70 O6 N1	7.13921
						TAG	TG(45:0)+NH4	782.723	C48 H96 O6 N1	15.6937
						TAG	TG(46:0e)+NH4	782.76	C49 H100 O5 N1	15.602
						TAG	TG(46:2)+NH4	792.708	C49 H94 O6 N1	18.2597
						TAG	TG(46:1)+NH4	794.723	C49 H96 O6 N1	19.3249
						TAG	TG(47:0)+NH4	810.755	C50 H100 O6 N1	15.6892
						TAG	TG(48:3)+NH4	818.723	C51 H96 O6 N1	18.5154
						TAG	TG(48:2)+NH4	820.739	C51 H98 O6 N1	19.5366
						TAG	TG(48:1)+NH4	822.755	C51 H100 O6 N1	20.5727
						TAG	TG(49:4)+NH4	830.723	C52 H96 O6 N1	18.2694
						TAG	TG(49:3)+NH4	832.739	C52 H98 O6 N1	19.153
						TAG	TG(49:2)+NH4	834.755	C52 H100 O6 N1	20.1502
						TAG	TG(49:1)+NH4	836.77	C52 H102 O6 N1	21.1212
						TAG	TG(50:6)+NH4	840.708	C53 H94 O6 N1	16.5278
						TAG	TG(50:5)+NH4	842.723	C53 H96 O6 N1	17.5073
						TAG	TG(51:7)+NH4	852.708	C54 H94 O6 N1	16.2568
						TAG	TG(51:6)+NH4	854.723	C54 H96 O6 N1	17.1752
						TAG	TG(51:5)+NH4	856.739	C54 H98 O6 N1	18.1166
						TAG	TG(29:3)+NH4	552.426	C32 H58 O6 N1	3.89054
						TAG	TG(51:4)+NH4	858.755	C54 H100 O6 N1	19.1695
						TAG	TG(51:3)+NH4	860.77	C54 H102 O6 N1	20.3987
						TAG	TG(51:3)+NH4	860.77	C54 H102 O6 N1	20.121
						TAG	TG(52:9)+NH4	862.692	C55 H92 O6 N1	14.8896
						TAG	TG(51:2)+NH4	862.786	C54 H104 O6 N1	21.2396
						TAG	TG(52:8)+NH4	864.708	C55 H94 O6 N1	15.7355
						TAG	TG(52:7)+NH4	866.723	C55 H96 O6 N1	16.6938
						TAG	TG(52:6)+NH4	868.739	C55 H98 O6 N1	17.7598
						TAG	TG(53:8)+NH4	878.723	C56 H96 O6 N1	16.1848
						TAG	TG(53:7)+NH4	880.739	C56 H98 O6 N1	17.1881
						TAG	TG(53:6)+NH4	882.755	C56 H100 O6 N1	18.4164
						TAG	TG(53:6)+NH4	882.755	C56 H100 O6 N1	18.1359
						TAG	TG(53:5)+NH4	884.77	C56 H102 O6 N1	19.3302
						TAG	TG(53:4)+NH4	886.786	C56 H104 O6 N1	20.386
						TAG	TG(54:10)+NH4	888.708	C57 H94 O6 N1	15.2289
						TAG	TG(53:3)+NH4	888.801	C56 H106 O6 N1	21.5301
						TAG	TG(54:9)+NH4	890.723	C57 H96 O6 N1	15.8415
						TAG	TG(54:8)+NH4	892.739	C57 H98 O6 N1	17.0287
						TAG	TG(54:8)+NH4	892.739	C57 H98 O6 N1	16.7438
						TAG	TG(54:7)+NH4	894.755	C57 H100 O6 N1	17.786
						TAG	TG(54:6)+NH4	896.77	C57 H102 O6 N1	18.747
						TAG	TG(54:6)+NH4	896.77	C57 H102 O6 N1	19.0487
						TAG	TG(30:4)+NH4	564.426	C33 H58 O6 N1	4.80298
						TAG	TG(54:4)+NH4	900.801	C57 H106 O6 N1	19.7686
						TAG	TG(55:7)+NH4	908.77	C58 H102 O6 N1	18.4031
						TAG	TG(55:6)+NH4	910.786	C58 H104 O6 N1	19.6443
						TAG	TG(55:5)+NH4	912.801	C58 H106 O6 N1	20.551
						TAG	TG(55:4)+NH4	914.817	C58 H108 O6 N1	20.4067
						TAG	TG(55:4)+NH4	914.817	C58 H108 O6 N1	21.4939
						TAG	TG(56:10)+NH4	916.739	C59 H98 O6 N1	16.1886
						TAG	TG(56:10)+NH4	916.739	C59 H98 O6 N1	15.8544
						TAG	TG(55:3)+NH4	916.833	C58 H110 O6 N1	22.1865
						TAG	TG(56:9)+NH4	918.755	C59 H100 O6 N1	15.8259
						TAG	TG(56:9)+NH4	918.755	C59 H100 O6 N1	16.7451
						TAG	TG(56:8)+NH4	920.77	C59 H102 O6 N1	16.7613
						TAG	TG(56:7)+NH4	922.786	C59 H104 O6 N1	17.7884
						TAG	TG(56:5)+NH4	926.817	C59 H108 O6 N1	19.9421
						TAG	TG(56:4)+NH4	928.833	C59 H110 O6 N1	21.9574
						TAG	TG(56:3)+NH4	930.848	C59 H112 O6 N1	22.5553
						TAG	TG(56:2)+NH4	932.864	C59 H114 O6 N1	22.5359
						TAG	TG(57:6)+NH4	938.817	C60 H108 O6 N1	20.8179
						TAG	TG(57:6)+NH4	938.817	C60 H108 O6 N1	19.631
						TAG	TG(31:3)+NH4	580.457	C34 H62 O6 N1	6.41652
						TAG	TG(57:5)+NH4	940.833	C60 H110 O6 N1	20.5547
						TAG	TG(57:4)+NH4	942.848	C60 H112 O6 N1	22.3581
						TAG	TG(58:10)+NH4	944.77	C61 H102 O6 N1	16.2034
						TAG	TG(57:3)+NH4	944.864	C60 H114 O6 N1	23.0154
						TAG	TG(58:9)+NH4	946.786	C61 H104 O6 N1	15.8625
						TAG	TG(57:2)+NH4	946.88	C60 H116 O6 N1	23.4776
						TAG	TG(57:1)+NH4	948.895	C60 H118 O6 N1	23.9319
						TAG	TG(58:7)+NH4	950.817	C61 H108 O6 N1	19.1012
						TAG	TG(31:2)+NH4	582.473	C34 H64 O6 N1	6.94885
						TAG	TG(58:6)+NH4	952.833	C61 H110 O6 N1	20.9484
						TAG	TG(58:4)+NH4	956.864	C61 H114 O6 N1	22.7165
						TAG	TG(58:4)+NH4	956.864	C61 H114 O6 N1	21.952
						TAG	TG(58:3)+NH4	958.88	C61 H116 O6 N1	23.2879
						TAG	TG(58:1)+NH4	962.911	C61 H120 O6 N1	24.1643
						TAG	TG(59:6)+NH4	966.848	C62 H112 O6 N1	21.8462
						TAG	TG(59:4)+NH4	970.88	C62 H116 O6 N1	23.0311
						TAG	TG(59:3)+NH4	972.895	C62 H118 O6 N1	23.5813
						TAG	TG(59:2)+NH4	974.911	C62 H120 O6 N1	23.9715
						TAG	TG(60:6)+NH4	980.864	C63 H114 O6 N1	22.2641
						TAG	TG(60:5)+NH4	982.88	C63 H116 O6 N1	22.8054
						TAG	TG(60:4)+NH4	984.895	C63 H118 O6 N1	22.792
						TAG	TG(60:4)+NH4	984.895	C63 H118 O6 N1	23.33
						TAG	TG(60:3)+NH4	986.911	C63 H120 O6 N1	23.8379
						TAG	TG(61:4)+NH4	998.911	C64 H120 O6 N1	23.608
						TAG	TG(65:4)+NH4	1054.97	C68 H128 O6 N1	23.4218
						TAG	TG(34:6e)+NH4	602.478	C37 H64 O5 N1	9.20642
						TAG	TG(33:5)+NH4	604.457	C36 H62 O6 N1	4.88776
						TAG	TG(34:4p)+NH4	604.494	C37 H66 O5 N1	9.988
						TAG	TG(33:4)+NH4	606.473	C36 H64 O6 N1	6.01041
					Phosphatidic acid	PA	PA(32:3)-H	641.419	C35 H62 O8 N0 P1	6.929
						PA	PA(33:1)-H	659.466	C36 H68 O8 N0 P1	10.4792
						PA	PA(33:0)-H	661.481	C36 H70 O8 N0 P1	10.8607
						PA	PA(35:4)-H	681.45	C38 H66 O8 N0 P1	8.98785
						PA	PA(35:3)-H	683.466	C38 H68 O8 N0 P1	9.4411
						PA	PA(35:3)-H	683.466	C38 H68 O8 N0 P1	9.74146
						PA	PA(35:2)-H	685.481	C38 H70 O8 N0 P1	10.1574
						PA	PA(35:1)-H	687.497	C38 H72 O8 N0 P1	10.9119
						PA	PA(35:1)-H	687.497	C38 H72 O8 N0 P1	11.4018
						PA	PA(35:0)-H	689.513	C38 H74 O8 N0 P1	11.7839
						PA	PA(36:5)-H	693.45	C39 H66 O8 N0 P1	9.4464
						PA	PA(36:3)-H	697.481	C39 H70 O8 N0 P1	11.3161
						PA	PA(36:2)-H	699.497	C39 H72 O8 N0 P1	11.6703
						PA	PA(36:1)-H	701.513	C39 H74 O8 N0 P1	11.3426
						PA	PA(37:4)-H	709.481	C40 H70 O8 N0 P1	9.50238
						PA	PA(44:3)-H	809.607	C47 H86 O8 N0 P1	15.6718
						PA	PA(37:2)-H	713.513	C40 H74 O8 N0 P1	11.0322
						PA	PA(37:1)-H	715.528	C40 H76 O8 N0 P1	11.8198
						PA	PA(44:2)-H	811.622	C47 H88 O8 N0 P1	12.6024
						PA	PA(32:0)-H	647.466	C35 H68 O8 N0 P1	11.7868
						PA	PA(34:3)-H	669.45	C37 H66 O8 N0 P1	12.1215
						PA	PA(34:2)-H	671.466	C37 H68 O8 N0 P1	12.069
						PA	PA(34:1)-H	673.481	C37 H70 O8 N0 P1	12.1055
						PA	PA(34:1)-H	673.481	C37 H70 O8 N0 P1	11.6761
						PA	PA(36:3)-H	697.481	C39 H70 O8 N0 P1	11.0128
						PA	PA(43:2)-H	797.607	C46 H86 O8 N0 P1	10.629
					Phosphatidylserine	PS	PS(33:0)-H	748.513	C39 H75 O10 N1 P1	9.41582
						PS	PS(39:4)-H	824.545	C45 H79 O10 N1 P1	8.88195
						PS	PS(40:8)-H	830.498	C46 H73 O10 N1 P1	7.85013
					Phosphatidylcholine	PC	PC(32:1)+H	732.554	C40 H79 O8 N1 P1	11.12
						PC	PC(33:4)+H	740.522	C41 H75 O8 N1 P1	9.97676
						PC	PC(34:3)+H	756.554	C42 H79 O8 N1 P1	9.64496
						PC	PC(34:2)+H	758.569	C42 H81 O8 N1 P1	10.376
						PC	PC(34:1)+H	760.585	C42 H83 O8 N1 P1	11.151
						PC	PC(35:6)+H	764.522	C43 H75 O8 N1 P1	7.80455
						PC	PC(35:3)+H	770.569	C43 H81 O8 N1 P1	10.3765
						PC	PC(35:3)+H	770.569	C43 H81 O8 N1 P1	9.87527
						PC	PC(36:6)+H	778.538	C44 H77 O8 N1 P1	8.29533
						PC	PC(36:6)+H	778.538	C44 H77 O8 N1 P1	8.02127
						PC	PC(36:5)+H	780.554	C44 H79 O8 N1 P1	8.85531
						PC	PC(36:4)+H	782.569	C44 H81 O8 N1 P1	9.72164
						PC	PC(36:3)+H	784.585	C44 H83 O8 N1 P1	10.8826
						PC	PC(36:3)+H	784.585	C44 H83 O8 N1 P1	10.5169
						PC	PC(36:2)+H	786.601	C44 H85 O8 N1 P1	11.2685
						PC	PC(36:1)+H	788.616	C44 H87 O8 N1 P1	12.1023
						PC	PC(38:3e)+H	798.637	C46 H89 O7 N1 P1	13.2955
						PC	PC(38:2p)+H	798.637	C46 H89 O7 N1 P1	12.296
						PC	PC(38:6)+H	806.569	C46 H81 O8 N1 P1	9.26437
						PC	PC(38:4)+H	810.601	C46 H85 O8 N1 P1	10.8727
						PC	PC(40:2p)+H	826.668	C48 H93 O7 N1 P1	10.806
						PC	PC(35:4)+H	768.554	C43 H79 O8 N1 P1	9.45768
						PC	PC(35:3)+H	770.569	C43 H81 O8 N1 P1	9.60108
						PC	PC(32:0)+HCOO	778.56	C41 H81 O10 N1 P1	11.0723
						PC	PC(34:1)+HCOO	804.576	C43 H83 O10 N1 P1	11.5919
						PC	PC(36:5)+H	780.554	C44 H79 O8 N1 P1	9.13034
						PC	PC(37:5)+H	794.569	C45 H81 O8 N1 P1	9.648
						PC	PC(37:4)+H	796.585	C45 H83 O8 N1 P1	10.4295
						PC	PC(37:3)+H	798.601	C45 H85 O8 N1 P1	11.1632
						PC	PC(38:3)+H	812.616	C46 H87 O8 N1 P1	11.7645
						PC	PC(36:1)+HCOO	832.607	C45 H87 O10 N1 P1	12.5105
					Phosphatidylethanolamine	PE	PE(34:3)+H	714.507	C39 H73 O8 N1 P1	10.7
						PE	PE(34:2)+H	716.522	C39 H75 O8 N1 P1	10.6658
						PE	PE(35:3)+H	728.522	C40 H75 O8 N1 P1	9.521
						PE	PE(36:5)+H	738.507	C41 H73 O8 N1 P1	9.13784
						PE	PE(36:3)+H	742.538	C41 H77 O8 N1 P1	10.7474
						PE	PE(38:5)+H	766.538	C43 H77 O8 N1 P1	8.645
						PE	PE(41:3)+H	812.616	C46 H87 O8 N1 P1	11.1175
						PE	PE(55:3)+H	1008.84	C60 H115 O8 N1 P1	17.6363
						PE	PE(55:2)+H	1010.85	C60 H117 O8 N1 P1	16.0001
						PE	PE(55:1)+H	1012.87	C60 H119 O8 N1 P1	19.5551
						PE	PE(57:1)+H	1040.9	C62 H123 O8 N1 P1	20.7034
						PE	PE(34:3)-H	712.492	C39 H71 O8 N1 P1	9.92153
						PE	PE(34:2)-H	714.508	C39 H73 O8 N1 P1	11.0114
						PE	PE(34:1)-H	716.524	C39 H75 O8 N1 P1	11.4156
						PE	PE(36:4)-H	738.508	C41 H73 O8 N1 P1	9.95758
						PE	PE(36:3)-H	740.524	C41 H75 O8 N1 P1	11.0043
						PE	PE(36:2)-H	742.539	C41 H77 O8 N1 P1	11.5221
						PE	PE(36:2)-H	742.539	C41 H77 O8 N1 P1	9.41438
						PE	PE(36:1)-H	744.555	C41 H79 O8 N1 P1	12.3469
						PE	PE(41:3)-H	810.602	C46 H85 O8 N1 P1	13.3805
						PE	PE(42:5)-H	820.586	C47 H83 O8 N1 P1	12.786
						PE	PE(34:3)+H	714.507	C39 H73 O8 N1 P1	10.2469
						PE	PE(34:2)+H	716.522	C39 H75 O8 N1 P1	11.2926
						PE	PE(36:2)+H	744.554	C41 H79 O8 N1 P1	9.885
						PE	PE(40:1)+H	802.632	C45 H89 O8 N1 P1	12.7388
						PE	PE(47:4)+H	894.695	C52 H97 O8 N1 P1	14.317
						PE	PE(36:4)-H	738.508	C41 H73 O8 N1 P1	7.77866
						PE	PE(36:3)-H	740.524	C41 H75 O8 N1 P1	8.59316
					Phosphatidylglycerol	PG	PG(39:1)+NH4	836.638	C45 H91 O10 N1 P1	11.469
						PG	PG(44:1)+NH4	906.716	C50 H101 O10 N1 P1	13.142
						PG	PG(31:4)-H	699.424	C37 H64 O10 N0 P1	6.6309
						PG	PG(32:5)-H	711.424	C38 H64 O10 N0 P1	7.39235
						PG	PG(32:1)-H	719.487	C38 H72 O10 N0 P1	9.84966
						PG	PG(32:0)-H	721.503	C38 H74 O10 N0 P1	10.2049
						PG	PG(33:2)-H	731.487	C39 H72 O10 N0 P1	9.43051
						PG	PG(33:1)-H	733.503	C39 H74 O10 N0 P1	10.344
						PG	PG(33:0)-H	735.518	C39 H76 O10 N0 P1	10.6987
						PG	PG(34:4)-H	741.471	C40 H70 O10 N0 P1	8.3379
						PG	PG(34:3)-H	743.487	C40 H72 O10 N0 P1	9.11672
						PG	PG(34:3)-H	743.487	C40 H72 O10 N0 P1	8.74203
						PG	PG(34:2)-H	745.503	C40 H74 O10 N0 P1	9.93695
						PG	PG(34:2)-H	745.503	C40 H74 O10 N0 P1	9.4944
						PG	PG(34:1)-H	747.518	C40 H76 O10 N0 P1	10.8303
						PG	PG(34:1)-H	747.518	C40 H76 O10 N0 P1	10.2917
						PG	PG(34:0)-H	749.534	C40 H78 O10 N0 P1	11.1629
						PG	PG(35:1)-H	761.534	C41 H78 O10 N0 P1	11.3002
						PG	PG(36:3)-H	771.518	C42 H76 O10 N0 P1	9.42779
						PG	PG(44:3)-H	883.643	C50 H92 O10 N0 P1	13.543
						PG	PG(36:4)+NH4	788.544	C42 H79 O10 N1 P1	8.33122
						PG	PG(36:3)+NH4	790.559	C42 H81 O10 N1 P1	9.1128
						PG	PG(30:2p)-H	673.445	C36 H66 O9 N0 P1	6.058
						PG	PG(34:5)-H	739.456	C40 H68 O10 N0 P1	10.86
						PG	PG(34:4)-H	741.471	C40 H70 O10 N0 P1	11.599
						PG	PG(44:1)+NH4	906.716	C50 H101 O10 N1 P1	12.323
						PG	PG(46:1)+NH4	934.747	C52 H105 O10 N1 P1	12.5243
					Phosphatidylinositol	PI	PI(49:3)-H	1041.74	C58 H106 O13 N0 P1	13.731
						PI	PI(50:3)-H	1055.75	C59 H108 O13 N0 P1	14.295
						PI	PI(51:4)-H	1067.75	C60 H108 O13 N0 P1	13.5908
						PI	PI(32:0)+NH4	828.56	C41 H83 O13 N1 P1	9.9183
						PI	PI(34:3)-H	831.503	C43 H76 O13 N0 P1	8.44772
						PI	PI(34:2)-H	833.519	C43 H78 O13 N0 P1	9.22034
						PI	PI(34:1)-H	835.534	C43 H80 O13 N0 P1	10.0326
						PI	PI(32:3p)-H	787.477	C41 H72 O12 N0 P1	9.85358
						PI	PI(33:2p)-H	803.508	C42 H76 O12 N0 P1	7.39739
						PI	PI(36:6)-H	853.487	C45 H74 O13 N0 P1	6.79317
						PI	PI(36:5)-H	855.503	C45 H76 O13 N0 P1	7.65799
						PI	PI(36:4)-H	857.519	C45 H78 O13 N0 P1	8.56179
						PI	PI(36:3)-H	859.534	C45 H80 O13 N0 P1	9.64413
						PI	PI(36:2)-H	861.55	C45 H82 O13 N0 P1	10.1446
						PI	PI(48:0)-H	1033.77	C57 H110 O13 N0 P1	15.535
						PI	PI(50:2)+NH4	1076.81	C59 H115 O13 N1 P1	19.1444
					Phosphatidylinositol	PIP	PIP(56:3)-H	1219.81	C65 H121 O16 N0 P2	13.4175
						PIP	PIP(56:2)-H	1221.83	C65 H123 O16 N0 P2	14.1953
						PIP	PIP(54:0)-H	1197.83	C63 H123 O16 N0 P2	14.8255
						PIP	PIP(56:0)-H	1225.86	C65 H127 O16 N0 P2	16.107
					Cardiolipin	CL	CL(68:4)-H	1399.96	C77 H141 O17 P2	18.3713
						CL	CL(68:3)-H	1401.98	C77 H143 O17 P2	19.202
						CL	CL(70:7)-H	1421.95	C79 H139 O17 P2	16.7081
						CL	CL(70:6)-H	1423.96	C79 H141 O17 P2	17.5356
						CL	CL(70:5)-H	1425.98	C79 H143 O17 P2	18.4105
						CL	CL(72:11)-H	1441.92	C81 H135 O17 P2	14.4574
						CL	CL(72:10)-H	1443.93	C81 H137 O17 P2	15.1744
						CL	CL(68:6)-H	1395.93	C77 H137 O17 P2	16.7187
						CL	CL(68:5)-H	1397.95	C77 H139 O17 P2	17.5136
						CL	CL(70:8)-H	1419.93	C79 H137 O17 P2	15.9091
						CL	CL(72:9)-H	1445.95	C81 H139 O17 P2	15.9274
						CL	CL(72:8)-H	1447.96	C81 H141 O17 P2	16.7221
						CL	CL(72:7)-H	1449.98	C81 H143 O17 P2	17.5784
						CL	CL(74:11)-H	1469.95	C83 H139 O17 P2	16.7443
					Lysophosphatidic acid	LPA	LPA(18:1)-H	435.252	C21 H40 O7 N0 P1	2.91816
					Lysophosphatidylcholine	LPC	LPC(18:1)+H	522.355	C26 H53 O7 N1 P1	2.67213
						LPC	LPC(18:0)+H	524.371	C26 H55 O7 N1 P1	3.78763
						LPC	LPC(16:0)+HCOO	540.331	C25 H51 O9 N1 P1	2.69721
						LPC	LPC(18:3)+H	518.324	C26 H49 O7 N1 P1	1.91084
						LPC	LPC(18:2)+H	520.34	C26 H51 O7 N1 P1	2.18791
						LPC	LPC(19:1)+H	536.371	C27 H55 O7 N1 P1	3.17477
						LPC	LPC(19:0)+H	538.387	C27 H57 O7 N1 P1	4.58211
					Lysophosphatidylethanolamine	LPE	LPE(16:0)-H	452.278	C21 H43 O7 N1 P1	2.83391
						LPE	LPE(18:3)-H	474.263	C23 H41 O7 N1 P1	2.0026
						LPE	LPE(18:0)-H	480.31	C23 H47 O7 N1 P1	4.00611
						LPE	LPE(18:2)-H	476.278	C23 H43 O7 N1 P1	2.37072
					Lysophosphatidylglycerol	LPG	LPG(16:1)-H	481.257	C22 H42 O9 N0 P1	2.0251
						LPG	LPG(18:2)-H	507.273	C24 H44 O9 N0 P1	1.98515
					Wax esters	WE	WE(23:4)+NH4	364.321	H42 C23 O2 N1	2.03627
						WE	WE(23:1)+NH4	370.368	H48 C23 O2 N1	4.04381
						WE	WE(21:1)+NH4	342.337	H44 C21 O2 N1	2.84523
						WE	WE(40:2)+NH4	606.618	H80 C40 O2 N1	24.5401
					Ceramides	Cer	Cer(d38:2+O)+H	608.561	C38 H74 O4 N1	12.2561
						Cer	Cer(d38:2+O)+H	608.561	C38 H74 O4 N1	11.5372
						Cer	Cer(d40:0)+H	624.629	C40 H82 O3 N1	14.4784
						Cer	Cer(d42:2+O)+H	664.624	C42 H82 O4 N1	13.5046
						Cer	Cer(d42:1+hO)+H	666.639	C42 H84 O4 N1	14.4347
						Cer	Cer(d43:1+O)+H	680.655	C43 H86 O4 N1	15.0277
						Cer	Cer(d42:1+hO+O)+H	682.634	C42 H84 O5 N1	13.9795
						Cer	Cer(d42:1+hO+O)+H	682.634	C42 H84 O5 N1	13.1379
						Cer	Cer(d44:1+hO)+H	694.671	C44 H88 O4 N1	15.6292
						Cer	Cer(d43:1+hO+O)+H	696.65	C43 H86 O5 N1	14.5581
						Cer	Cer(d46:5)+H	698.645	C46 H84 O3 N1	18.702
						Cer	Cer(d43:0+pO+O)+H	698.666	C43 H88 O5 N1	15.1348
						Cer	Cer(d44:1+hO+O)+H	710.666	C44 H88 O5 N1	15.1423
						Cer	Cer(d45:0+pO)+H	710.702	C45 H92 O4 N1	16.8684
						Cer	Cer(d44:0+pO+O)+H	712.681	C44 H90 O5 N1	15.74
						Cer	Cer(d47:7+hO)+H	724.624	C47 H82 O4 N1	15.6162
						Cer	Cer(d45:0+pO+O)+H	726.697	C45 H92 O5 N1	16.3581
						Cer	Cer(d33:0)+H	526.519	C33 H68 O3 N1	10.0947
						Cer	Cer(d33:0)+H	526.519	C33 H68 O3 N1	11.6882
						Cer	Cer(d34:3)+H	534.488	C34 H64 O3 N1	10.2
						Cer	Cer(d35:0)+H	554.551	C35 H72 O3 N1	12.9356
						Cer	Cer(d36:2+O)+H	580.53	C36 H70 O4 N1	10.5519
						Cer	Cer(d36:3)+H	562.519	C36 H68 O3 N1	10.5536
						Cer	Cer(d34:2+O)+HCOO	596.49	C35 H66 O6 N1	10.1796
						Cer	Cer(d36:2+hO)+HCOO	624.521	C37 H70 O6 N1	11.258
						Cer	Cer(d42:2+O)+HCOO	708.615	C43 H82 O6 N1	14.3795
						Cer	Cer(d38:3)+H	590.551	C38 H72 O3 N1	11.5417
						Cer	Cer(d43:1+hO)+HCOO	724.646	C44 H86 O6 N1	15.0231
						Cer	Cer(d44:2+O)+HCOO	736.646	C45 H86 O6 N1	15.571
						Cer	Cer(d45:1+hO)+HCOO	752.677	C46 H90 O6 N1	16.2491
						Cer	Cer(d46:1+hO)+HCOO	766.693	C47 H92 O6 N1	16.8904
						Cer	Cer(d46:0+pO)+HCOO	768.709	C47 H94 O6 N1	17.5059
						Cer	Cer(d38:0+pO)+H	612.593	C38 H78 O4 N1	12.7585
						Cer	Cer(d40:3)+H	618.582	C40 H76 O3 N1	12.4909
						Cer	Cer(d40:0+pO)+H	640.624	C40 H82 O4 N1	13.8654
						Cer	Cer(d42:3)+H	646.613	C42 H80 O3 N1	13.504
						Cer	Cer(d41:1+hO)+H	652.624	C41 H82 O4 N1	13.8811
						Cer	Cer(d40:1+hO+O)+H	654.603	C40 H80 O5 N1	12.9096
						Cer	Cer(d41:0+pO)+H	654.639	C41 H84 O4 N1	14.4155
						Cer	Cer(d40:0+pO+O)+H	656.619	C40 H82 O5 N1	13.4361
						Cer	Cer(d25:0)+H	414.394	C25 H52 O3 N1	5.37961
						Cer	Cer(d41:1+hO+O)+H	668.619	C41 H82 O5 N1	13.4398
						Cer	Cer(d42:0+pO)+H	668.655	C42 H86 O4 N1	15.0141
						Cer	Cer(d41:0+pO+O)+H	670.634	C41 H84 O5 N1	13.9742
						Cer	Cer(d25:0)+H	414.394	C25 H52 O3 N1	3.77827
						Cer	Cer(d43:0+pO)+H	682.671	C43 H88 O4 N1	15.611
						Cer	Cer(d42:0+pO+O)+H	684.65	C42 H86 O5 N1	14.5509
						Cer	Cer(d44:0+pO)+H	696.686	C44 H90 O4 N1	16.2291
						Cer	Cer(d47:7)+H	708.629	C47 H82 O3 N1	16.8065
						Cer	Cer(d44:1+hO+O)+H	710.666	C44 H88 O5 N1	14.2015
						Cer	Cer(d47:5+pO)+H	728.655	C47 H86 O4 N1	13.059
						Cer	Cer(d49:6)+H	738.676	C49 H88 O3 N1	18.1667
						Cer	Cer(d49:6)+H	738.676	C49 H88 O3 N1	16.4999
						Cer	Cer(d46:1+hO+O)+H	738.697	C46 H92 O5 N1	15.2966
						Cer	Cer(d34:3)+H	534.488	C34 H64 O3 N1	9.41684
						Cer	Cer(d34:2+O)+H	552.499	C34 H66 O4 N1	9.41559
						Cer	Cer(d35:0)+H	554.551	C35 H72 O3 N1	11.3817
						Cer	Cer(d34:1+2O)+H	570.509	C34 H68 O5 N1	7.756
						Cer	Cer(d39:0+pO)+HCOO	670.599	C40 H80 O6 N1	13.2872
						Cer	Cer(d40:1+hO)+HCOO	682.599	C41 H80 O6 N1	13.3046
						Cer	Cer(d39:0+pO+O)+HCOO	686.594	C40 H80 O7 N1	12.8953
						Cer	Cer(d42:0)+HCOO	696.651	C43 H86 O5 N1	16.141
						Cer	Cer(d40:1+pO+O)+HCOO	698.594	C41 H80 O7 N1	12.9029
						Cer	Cer(d46:1+hO+O)+HCOO	782.688	C47 H92 O7 N1	16.3645
						Cer	Cer(d19:0)+H	330.3	C19 H40 O3 N1	1.92108
					Simple Glc series	CerG1	CerG1(d36:3)+H	724.572	C42 H78 O8 N1	10.5516
						CerG1	CerG1(d36:2+O)+H	742.583	C42 H80 O9 N1	10.5519
						CerG1	CerG1(d38:3)+H	752.603	C44 H82 O8 N1	11.5452
						CerG1	CerG1(d37:2+O)+H	756.598	C43 H82 O9 N1	11.0637
						CerG1	CerG1(d38:2+O)+H	770.614	C44 H84 O9 N1	11.5402
						CerG1	CerG1(d45:3)+H	850.713	C51 H96 O8 N1	15.1472
						CerG1	CerG1(d46:2+O)+H	882.739	C52 H100 O9 N1	15.7711
						CerG1	CerG1(d34:3)+H	696.541	C40 H74 O8 N1	9.41357
						CerG1	CerG1(d34:3+pO)+H	712.536	C40 H74 O9 N1	8.47697
						CerG1	CerG1(d34:2+O)+H	714.551	C40 H76 O9 N1	9.41442
						CerG1	CerG1(d40:3)+H	780.635	C46 H86 O8 N1	12.495
						CerG1	CerG1(d39:2+O)+H	784.63	C45 H86 O9 N1	12.0253
						CerG1	CerG1(d41:3)+H	794.65	C47 H88 O8 N1	12.9891
						CerG1	CerG1(d40:2+O)+H	798.645	C46 H88 O9 N1	12.4766
						CerG1	CerG1(d42:3)+H	808.666	C48 H90 O8 N1	13.5036
						CerG1	CerG1(d41:2+O)+H	812.661	C47 H90 O9 N1	12.9894
						CerG1	CerG1(d40:1+hO+O)+H	816.656	C46 H90 O10 N1	12.1477
						CerG1	CerG1(d43:3)+H	822.682	C49 H92 O8 N1	14.0513
						CerG1	CerG1(d42:2+O)+H	826.677	C48 H92 O9 N1	13.5047
						CerG1	CerG1(d41:1+hO+O)+H	830.672	C47 H92 O10 N1	12.6419
						CerG1	CerG1(d44:3)+H	836.697	C50 H94 O8 N1	14.5971
						CerG1	CerG1(d43:2+O)+H	840.692	C49 H94 O9 N1	14.05
						CerG1	CerG1(d43:1+hO)+H	842.708	C49 H96 O9 N1	13.9152
						CerG1	CerG1(d42:1+hO+O)+H	844.687	C48 H94 O10 N1	13.1405
						CerG1	CerG1(d44:2+O)+H	854.708	C50 H96 O9 N1	14.5986
						CerG1	CerG1(d46:1+hO+O)+H	900.75	C52 H102 O10 N1	15.3203
					Sphingosine	So	So(d17:0+pO)+H	304.285	C17 H38 O3 N1	1.87629
						So	So(d17:1)+H	286.274	C17 H36 O2 N1	2.06126
						So	So(d17:1)+H	286.274	C17 H36 O2 N1	2.45796
						So	So(d18:1)+H	300.29	C18 H38 O2 N1	3.66165
						So	So(d18:0+pO)+H	318.3	C18 H40 O3 N1	2.37166
					Sphingomyelin	SM	SM(d22:1+hO)+H	551.382	C27 H56 O7 N2 P1	2.82401
					Coenzyme	Co	Co(Q9)+NH4	812.655	C54 H86 O4 N1	16.0852
						Co	Co(Q10)+NH4	880.718	C59 H94 O4 N1	17.9596
					Sitosterol ester	SiE	SiE(18:3)+NH4	692.634	C47 H82 O2 N1	20.8679
						SiE	SiE(18:2)+NH4	694.65	C47 H84 O2 N1	21.82
						SiE	SiE(28:3)+NH4	832.791	C57 H102 O2 N1	22.687
					AcylGlcSitosterol ester	AGlcSiE	AGlcSiE(15:0)+NH4	818.687	C50 H92 O7 N1	15.5512
						AGlcSiE	AGlcSiE(16:0)+NH4	832.702	C51 H94 O7 N1	15.9558
						AGlcSiE	AGlcSiE(17:1)+NH4	844.702	C52 H94 O7 N1	15.6125
						AGlcSiE	AGlcSiE(17:0)+NH4	846.718	C52 H96 O7 N1	16.5506
						AGlcSiE	AGlcSiE(18:1)+NH4	858.718	C53 H96 O7 N1	16.022
						AGlcSiE	AGlcSiE(18:0)+NH4	860.734	C53 H98 O7 N1	17.1639
						AGlcSiE	AGlcSiE(20:0)+NH4	888.765	C55 H102 O7 N1	18.4044
						AGlcSiE	AGlcSiE(24:0)+NH4	944.828	C59 H110 O7 N1	20.8675
						AGlcSiE	AGlcSiE(17:2)+NH4	842.687	C52 H92 O7 N1	14.6439
						AGlcSiE	AGlcSiE(18:2)+NH4	856.702	C53 H94 O7 N1	15.0446
						AGlcSiE	AGlcSiE(18:3)+NH4	854.687	C53 H92 O7 N1	14.2091
						AGlcSiE	AGlcSiE(20:4)+NH4	880.702	C55 H94 O7 N1	14.2136
						AGlcSiE	AGlcSiE(23:0)+NH4	930.812	C58 H108 O7 N1	20.2491
					Monogalactosylmonoacylglycerol	MGMG	MGMG(18:3)+HCOO	559.312	C28 H47 O11	2.14202
						MGMG	MGMG(16:0)+HCOO	537.328	C26 H49 O11	2.99351
						MGMG	MGMG(18:2)+HCOO	561.328	C28 H49 O11	2.59014
						MGMG	MGMG(18:1)+HCOO	563.344	C28 H51 O11	3.20791
						MGMG	MGMG(18:0)+HCOO	565.359	C28 H53 O11	4.57549
					Monogalactosyldiacylglycerol	MGDG	MGDG(33:0)+HCOO	789.573	C43 H81 O12	12.2362
						MGDG	MGDG(34:6)+HCOO	791.495	C44 H71 O12	7.82305
						MGDG	MGDG(34:5)+HCOO	793.511	C44 H73 O12	8.6559
						MGDG	MGDG(34:4)+HCOO	795.526	C44 H75 O12	9.46759
						MGDG	MGDG(34:3)+HCOO	797.542	C44 H77 O12	10.3916
						MGDG	MGDG(34:2)+HCOO	799.558	C44 H79 O12	11.0829
						MGDG	MGDG(35:6)+HCOO	805.511	C45 H73 O12	8.30446
						MGDG	MGDG(35:3)+HCOO	811.558	C45 H79 O12	10.8975
						MGDG	MGDG(35:2)+HCOO	813.573	C45 H81 O12	11.5627
						MGDG	MGDG(36:6)+HCOO	819.526	C46 H75 O12	8.85728
						MGDG	MGDG(36:6)+HCOO	819.526	C46 H75 O12	8.34956
						MGDG	MGDG(36:4)+HCOO	823.558	C46 H79 O12	10.4426
						MGDG	MGDG(36:3)+HCOO	825.573	C46 H81 O12	11.2773
						MGDG	MGDG(36:2)+HCOO	827.589	C46 H83 O12	12.0079
						MGDG	MGDG(38:6)+HCOO	847.558	C48 H79 O12	9.88366
						MGDG	MGDG(38:4)+HCOO	851.589	C48 H83 O12	11.4577
						MGDG	MGDG(32:4)+HCOO	767.495	C42 H71 O12	8.40588
						MGDG	MGDG(32:3)+HCOO	769.511	C42 H73 O12	9.29183
						MGDG	MGDG(32:2)+HCOO	771.526	C42 H75 O12	10.0678
						MGDG	MGDG(32:1)+HCOO	773.542	C42 H77 O12	10.8925
						MGDG	MGDG(32:0)+HCOO	775.558	C42 H79 O12	11.7617
						MGDG	MGDG(33:3)+HCOO	783.526	C43 H75 O12	9.85435
						MGDG	MGDG(33:1)+HCOO	787.558	C43 H79 O12	11.3619
						MGDG	MGDG(34:7)+HCOO	789.479	C44 H69 O12	8.06325
						MGDG	MGDG(34:3)+HCOO	797.542	C44 H77 O12	9.86563
						MGDG	MGDG(34:1)+HCOO	801.573	C44 H81 O12	11.8208
						MGDG	MGDG(34:0)+HCOO	803.589	C44 H83 O12	12.7106
						MGDG	MGDG(35:5)+HCOO	807.526	C45 H75 O12	9.42509
						MGDG	MGDG(35:4)+HCOO	809.542	C45 H77 O12	9.98411
						MGDG	MGDG(36:9)+HCOO	813.479	C46 H69 O12	7.86847
						MGDG	MGDG(36:7)+HCOO	817.511	C46 H73 O12	9.0221
						MGDG	MGDG(36:5)+HCOO	821.542	C46 H77 O12	9.64459
						MGDG	MGDG(38:9)+HCOO	841.511	C48 H73 O12	8.40606
						MGDG	MGDG(38:8)+HCOO	843.526	C48 H75 O12	9.38786
						MGDG	MGDG(38:7)+HCOO	845.542	C48 H77 O12	10.0622
					Digalactosyldiacylglycerol	DGDG	DGDG(31:3)+HCOO	917.548	C47 H81 O17	9.569
						DGDG	DGDG(32:3)+HCOO	931.564	C48 H83 O17	8.67853
						DGDG	DGDG(32:0)+HCOO	937.611	C48 H89 O17	11.0362
						DGDG	DGDG(33:0)+HCOO	951.626	C49 H91 O17	11.4982
						DGDG	DGDG(34:6)+HCOO	953.548	C50 H81 O17	6.91835
						DGDG	DGDG(34:5)+HCOO	955.564	C50 H83 O17	7.79415
						DGDG	DGDG(34:3)+HCOO	959.595	C50 H87 O17	9.61864
						DGDG	DGDG(34:0)+HCOO	965.642	C50 H93 O17	11.9601
						DGDG	DGDG(36:6)+HCOO	981.579	C52 H85 O17	8.02437
						DGDG	DGDG(37:12)+HCOO	983.501	C53 H75 O17	9.96766
						DGDG	DGDG(36:4)+HCOO	985.611	C52 H89 O17	9.69476
						DGDG	DGDG(36:3)+HCOO	987.626	C52 H91 O17	10.6647
						DGDG	DGDG(36:2)+HCOO	989.642	C52 H93 O17	11.3173
						DGDG	DGDG(36:0)+HCOO	993.673	C52 H97 O17	12.8889
						DGDG	DGDG(38:7)+HCOO	1007.59	C54 H87 O17	8.44734
						DGDG	DGDG(39:1)+HCOO	1033.7	C55 H101 O17	14.3108
						DGDG	DGDG(31:4)+HCOO	915.532	C47 H79 O17	7.99782
						DGDG	DGDG(31:3)+HCOO	917.548	C47 H81 O17	10.1402
						DGDG	DGDG(34:4)+HCOO	957.579	C50 H85 O17	8.64616
						DGDG	DGDG(34:2)+HCOO	961.611	C50 H89 O17	10.338
						DGDG	DGDG(34:1)+HCOO	963.626	C50 H91 O17	11.1081
						DGDG	DGDG(35:3)+HCOO	973.611	C51 H89 O17	10.1571
						DGDG	DGDG(36:5)+HCOO	983.595	C52 H87 O17	8.84667
						DGDG	DGDG(37:3)+HCOO	1001.64	C53 H93 O17	11.1414
						DGDG	DGDG(40:0)+HCOO	1049.74	C56 H105 O17	15.626
						DGDG	DGDG(42:1)+HCOO	1075.75	C58 H107 O17	14.7481
						DGDG	DGDG(47:13)+HCOO	1121.64	C63 H93 O17	9.06141
						DGDG	DGDG(49:16)+HCOO	1143.63	C65 H91 O17	7.52184
					Sulphoquinovosyldiacylglycerol	SQDG	SQDG(36:6)+HCOO	883.488	C46 H75 O14 S1	8.26849
						SQDG	SQDG(38:9)+HCOO	905.473	C48 H73 O14 S1	6.68372
						SQDG	SQDG(38:7)+HCOO	909.504	C48 H77 O14 S1	8.40396
						SQDG	SQDG(40:7)+HCOO	937.535	C50 H81 O14 S1	12.3599
						SQDG	SQDG(44:8)+HCOO	991.582	C54 H87 O14 S1	6.45384
						SQDG	SQDG(20:6)+HCOO	659.238	C30 H43 O14 S1	2.25836
						SQDG	SQDG(33:3)+HCOO	847.488	C43 H75 O14 S1	3.62319
						SQDG	SQDG(33:1)+HCOO	851.52	C43 H79 O14 S1	4.022
						SQDG	SQDG(34:3)+HCOO	861.504	C44 H77 O14 S1	9.72881
						SQDG	SQDG(36:5)+HCOO	885.504	C46 H77 O14 S1	9.015
						SQDG	SQDG(36:4)+HCOO	887.52	C46 H79 O14 S1	9.82414
						SQDG	SQDG(38:6)+HCOO	911.52	C48 H79 O14 S1	9.3719
						SQDG	SQDG(40:8)+HCOO	935.52	C50 H79 O14 S1	11.2172
						SQDG	SQDG(40:8)+HCOO	935.52	C50 H79 O14 S1	12.2567
						SQDG	SQDG(40:7)+HCOO	937.535	C50 H81 O14 S1	11.897
						SQDG	SQDG(41:8)+HCOO	949.535	C51 H81 O14 S1	10.47

## Sheet: Table S2
				Table S2 The saccharolipids-glycerophospholipids ratio of Cycas bifida and C. panzhihuaensis treated at low temperatures
				Plant species		Treatment
					Control	Cold	Freezing	Recovery
				C. bifida	1.46±0.26b*	1.09±0.21b*	1.35±0.37b*	1.92±0.33a*
				C. panzhihuaensis	2.49±0.21b	3.20±0.37a	2.06±0.27b	2.66±0.27b
				Different letters in the same row indicate significant differences between treatments within species
				and * indicates significant difference between species within treatment (P<0.05). Data are mean±standard deviation (n=5)

## Sheet: Table S3
						Table S3 The contents of phosphatidylinositol (PIP) and cardiolipin (CL) in leaves of Cycas bifida and C. panzhihuaensis treated at low temperatures
						Lipid class	Plant species		Treatment
								Control	Cold	Freezing	Recovery
						PIP	C. bifida	0.012±0.006a	0.007±0.002a*	0.022±0.011a*	0.020±0.008a
							C. panzhihuaensis	0.013±0.012b	0.026±0.011b	0.059±0.027a	0.021±0.012b
						CL	C. bifida	0.002±0.001a	0.003±0.001a	0.003±0.000a	0.002±0.000a
							C. panzhihuaensis	0.003±0.001a	0.004±0.001a	0.003±0.001a	0.003±0.001a
						Different letters in the same row indicate significant differences between treatments within species.
						and * indicates significant difference between species within treatment (P<0.05). Data are mean±standard deviation (n=5)

## Sheet: Table S4
					Table S4 The double bond index (DBI)-acyl chain length (ACL) ratio of total glycerophospholipids and total main membrane lipids in Cycas bifida and C. panzhihuaensis treated at low temperatures
					Lipid category	Plant species		Treatment
							Control	Cold	Freezing	Recovery
					total glycerophospholipids	C. bifida	0.0469±0.0073a*	0.0480±0.0035a*	0.0490±0.0026a*	0.0494±0.0012a*
						C. panzhihuaensis	0.0581±0.0067b	0.0694±0.0036a	0.0541±0.0012b	0.0585±0.0063b
					total main membrane lipids	C. bifida	0.1082±0.0104ab*	0.0989±0.0046b*	0.1027±0.0082b*	0.1181±0.0039a*
					(glycerophospholipids and saccharolipids)	C. panzhihuaensis	0.1240±0.0032bc	0.1324±0.0030a	0.1226±0.0023c	0.1278±0.0035b
					ACL = (∑[n × mol % lipid])/100, where n is the number of acyl carbons in each lipid molecule.
					Different letters in the same row indicate significant differences between treatments within species
					and * indicates significant difference between species within treatment (P<0.05). Data are mean±standard deviation (n=5)

## Sheet: Table S5
							Table S5 The diacylglycerol (DAG)-triacylglycerol (TAG) ratio in leaves of Cycas bifida and C. panzhihuaensis treated at low temperatures
							Plant species		Treatment
								Control	Cold	Freezing	Recovery
							C. bifida	1.5693±0.3442a	2.0269±0.5556a*	1.6788±0.2191a	1.3995±0.2341a*
							C. panzhihuaensis	1.2632±0.3546ab	0.9534±0.3153b	1.5899±0.1641a	0.9293±0.0936b
							Different letters in the same row indicate significant differences between treatments within species
							and * indicates significant difference between species within treatment (P<0.05). Data are mean±standard deviation (n=5)
